# Supplementary material for: What determines the performance of low-carbon cities in China? Analysis of the grouping based on the technology—Organization—Environment framework
Source: PLoS One. 2023 Aug 15;18(8):e0289160. doi: 10.1371/journal.pone.0289160 (PMC10427000; doi:10.1371/journal.pone.0289160)
Supplement: S1 Data — (XLSX) [file pone.0289160.s001.xlsx]

## Sheet: Sheet1
		Low carbon city construction performance	Level of business environment	Level of Marketability	Level of Big Data Development	Level of Internet Development	Level of government transparency	Level of competitiveness of official media
城市	city	Result Variables	Business Environment Index	China Marketability Index	Development of Big Data Index	Internet Development Status Index	Government Transparency Index	Government microblogging competitiveness index
深圳	shenzheng	0.783	0.6064	0.965444	0.6942	0.535188	0.7382	0.7512
北京	beijing	0.703	0.6006	0.791655	0.7411	1	0.7675	0.6701
青岛	qingdao	0.686	0.3859	0.858009	0.4445	0.253447	0.7076	0.804
杭州	hangzhou	0.673	0.4718	0.914162	0.5364	0.15787	0.601	0.7579
昆明	kunming	0.669	0.35	0.55289	0.3596	0.0542083	0.7595	0.6444
西安	xian	0.663	0.4016	0.704071	0.36	0.0713267	0.6182	0.7291
武汉	wuhan	0.66	0.4205	0.797997	0.3456	0.0879696	0.6876	0.7151
厦门	xiameng	0.65	0.397	0.854885	0.385	0.438421	0.6765	0.6029
广州	guangzhou	0.647	0.552	0.965444	0.6942	0.535188	0.7382	0.7512
长沙	changcha	0.636	0.4225	0.719052	0.3581	0.112458	0.655	0.6755
上海	shanghai	0.632	0.6062	0.96425	0.5325	0.230385	0.6919	0.7018
重庆	chongqing	0.626	0.5168	0.763992	0.4689	0.0606277	0.5978	0.5886
福州	fuzhou	0.624	0.3378	0.854885	0.385	0.438421	0.6765	0.6029
南京	nanjing	0.617	0.432	1	0.4951	0.19496	0.6503	0.809
徐州	xuzhou	0.616	0.2833	1	0.4951	0.19496	0.6503	0.809
济南	jinan	0.608	0.3175	0.858009	0.4445	0.253447	0.7076	0.804
南通	nantong	0.608	0.3047	1	0.4951	0.19496	0.6503	0.809
佛山	foshan	0.604	0.3497	0.965444	0.6942	0.535188	0.7382	0.7512
长春	changchun	0.601	0.2839	0.600221	0.4053	0.535188	0.4426	0.4903
沈阳	shengyang	0.593	0.3083	0.769874	0.4053	0.0582501	0.5182	0.6092
温州	wenzhou	0.591	0.3378	0.914162	0.5364	0.15787	0.601	0.7579
泉州	quanzhou	0.588	0.3533	0.854885	0.385	0.438421	0.6765	0.6029
宁波	ningbo	0.577	0.3986	0.914162	0.5364	0.15787	0.601	0.7579
苏州	suzhou	0.571	0.3958	1	0.4951	0.19496	0.6503	0.809
扬州	yangzhou	0.561	0.2742	1	0.4951	0.19496	0.6503	0.809
东莞	dongwan	0.559	0.3569	0.965444	0.6942	0.19496	0.7382	0.7512
无锡	wuxi	0.548	0.349	1	0.4951	0.19496	0.6503	0.809
天津	tianjing	0.515	0.3522	0.791379	0.4673	0.19496	0.6679	0.5758
大连	dalian	0.392	0.3413	0.769874	0.4053	0.19496	0.5182	0.6092
唐山	tangshan	0.297	0.2662	0.683485	0.4283	0.0979553	0.5913	0.6291
